# Supplementary material for: Gene Expression and Biological Pathways in Tissue of Men with Prostate Cancer in a Randomized Clinical Trial of Lycopene and Fish Oil Supplementation
Source: PLoS One. 2011 Sep 1;6(9):e24004. doi: 10.1371/journal.pone.0024004 (PMC3164676; doi:10.1371/journal.pone.0024004)
Supplement: Table S1 — Differentially expressed genes (unadjusted p-value ≤0.05) in morphologically normal prostate from men with high dietary intake of tomato (n = 49) compared with low dietary intake (n = 35). (XLS) [file pone.0024004.s002.xls]

## Sheet: Supp Table 1 tomato (482)
Supplementary Table 1. Differentially expressed genes (unadjusted p-value ≤ 0.05) in morphologically normal prostate from men with high dietary intake of tomato (n=49) compared with low dietary intake (n=35).
Fold Change	unadjusted p-value	ID	Symbol	Entrez Gene Name	Location	Type(s)
1.624	3.99E-03	AA521292	ABCA1	ATP-binding cassette, sub-family A (ABC1), member 1	Plasma Membrane	transporter
-1.287	3.77E-02	R25823	ACAT2	acetyl-Coenzyme A acetyltransferase 2	Cytoplasm	enzyme
-1.526	4.01E-02	AA634006	ACTA2	actin, alpha 2, smooth muscle, aorta	Cytoplasm	other
-1.230	9.56E-03	AA279133	ADRBK2	adrenergic, beta, receptor kinase 2	Cytoplasm	kinase
-1.172	4.26E-02	AA456400	ADSL	adenylosuccinate lyase	Cytoplasm	enzyme
1.660	1.79E-02	AA070203	ADSS	adenylosuccinate synthase	Cytoplasm	enzyme
-1.455	3.21E-02	AI337422	AIM1 (includes EG:202)	absent in melanoma 1	Unknown	other
-1.265	1.51E-02	AA454947	AKAP1	A kinase (PRKA) anchor protein 1	Cytoplasm	other
1.241	2.62E-03	W00867	AKAP11	A kinase (PRKA) anchor protein 11	Cytoplasm	other
1.301	1.08E-02	AI650647	AKAP9	A kinase (PRKA) anchor protein (yotiao) 9	Cytoplasm	other
-1.174	4.60E-02	AA425769	ALG5	asparagine-linked glycosylation 5, dolichyl-phosphate beta-glucosyltransferase homolog (S. cerevisiae)	Cytoplasm	enzyme
-1.335	4.87E-02	T49652	ALOX5AP	arachidonate 5-lipoxygenase-activating protein	Plasma Membrane	other
-1.191	4.72E-02	AA431408	ANAPC13	anaphase promoting complex subunit 13	Unknown	other
1.287	1.03E-02	R33031	AP3S2	adaptor-related protein complex 3, sigma 2 subunit	Cytoplasm	transporter
-1.325	4.46E-02	AA598510	APRT	adenine phosphoribosyltransferase	Cytoplasm	enzyme
-1.814	3.55E-03	AA099160	ARHGDIA	Rho GDP dissociation inhibitor (GDI) alpha	Cytoplasm	other
-1.341	4.67E-02	AI290660	ARID1A	AT rich interactive domain 1A (SWI-like)	Nucleus	transcription regulator
1.854	1.22E-02	AI268687	ARID4B	AT rich interactive domain 4B (RBP1-like)	Nucleus	other
-1.377	1.09E-02	AA600217	ATF4	activating transcription factor 4 (tax-responsive enhancer element B67)	Nucleus	transcription regulator
-1.325	1.31E-03	W45531	ATF7	activating transcription factor 7	Nucleus	transcription regulator
-1.293	3.02E-02	AA775957	ATP1A3	ATPase, Na+/K+ transporting, alpha 3 polypeptide	Plasma Membrane	transporter
1.337	4.38E-02	W57930	ATP7A	ATPase, Cu++ transporting, alpha polypeptide	Plasma Membrane	transporter
1.336	1.16E-02	AA971635	ATRX	alpha thalassemia/mental retardation syndrome X-linked (RAD54 homolog, S. cerevisiae)	Nucleus	transcription regulator
-1.303	8.58E-03	AA708508	AVPI1	arginine vasopressin-induced 1	Unknown	other
1.439	1.94E-02	AA678295	BARD1	BRCA1 associated RING domain 1	Nucleus	transcription regulator
-1.197	2.74E-02	AI565203	BAX	BCL2-associated X protein	Cytoplasm	other
1.314	9.02E-04	AA608519	BAZ1A	bromodomain adjacent to zinc finger domain, 1A	Nucleus	other
-1.422	1.83E-02	AA625628	BCAP31	B-cell receptor-associated protein 31	Cytoplasm	transporter
1.345	4.12E-02	N48319	BCAR3	breast cancer anti-estrogen resistance 3	Cytoplasm	other
-1.208	3.87E-02	AA194043	BDKRB2	bradykinin receptor B2	Plasma Membrane	G-protein coupled receptor
-1.814	1.47E-02	AA936138	BID	BH3 interacting domain death agonist	Cytoplasm	other
-1.250	4.98E-03	N20237	BMP2K (includes EG:55589)	BMP2 inducible kinase	Nucleus	kinase
1.427	9.04E-03	AA680288	BMPR2	bone morphogenetic protein receptor, type II (serine/threonine kinase)	Plasma Membrane	kinase
-1.299	4.79E-02	AA453787	BRF1	BRF1 homolog, subunit of RNA polymerase III transcription initiation factor IIIB (S. cerevisiae)	Nucleus	transcription regulator
-1.181	7.55E-03	R39563	C10ORF10	chromosome 10 open reading frame 10	Cytoplasm	other
-1.166	3.91E-02	AA464711	C3AR1	complement component 3a receptor 1	Plasma Membrane	G-protein coupled receptor
-1.455	9.65E-03	AI360334	CAD	carbamoyl-phosphate synthetase 2, aspartate transcarbamylase, and dihydroorotase	Cytoplasm	enzyme
1.735	4.72E-03	AA447737	CALD1	caldesmon 1	Cytoplasm	other
-1.316	1.24E-02	N29857	CARD17	caspase recruitment domain family, member 17	Unknown	other
1.289	7.34E-04	H15685	CAT	catalase	Cytoplasm	enzyme
1.443	1.95E-02	W73427	CBL	Cas-Br-M (murine) ecotropic retroviral transforming sequence	Nucleus	transcription regulator
1.333	1.54E-02	R17682	CCDC88A	coiled-coil domain containing 88A	Cytoplasm	other
-1.188	2.65E-02	AA040170	CCL7	chemokine (C-C motif) ligand 7	Extracellular Space	cytokine
-1.271	1.12E-02	AA453231	CCNC	cyclin C	Nucleus	other
-1.570	6.68E-03	AA487700	CCND1	cyclin D1	Nucleus	other
-1.395	2.33E-02	AI340905	CCND3	cyclin D3	Nucleus	other
-1.344	2.30E-02	T90767	CCNT1	cyclin T1	Nucleus	transcription regulator
-1.258	6.38E-03	AI131555	CCRL1	chemokine (C-C motif) receptor-like 1	Plasma Membrane	G-protein coupled receptor
1.264	4.61E-02	N38959	CCT2	chaperonin containing TCP1, subunit 2 (beta)	Cytoplasm	kinase
1.373	6.17E-03	AI356451	CD19	CD19 molecule	Plasma Membrane	other
-1.215	2.14E-02	R45026	CD27	CD27 molecule	Plasma Membrane	transmembrane receptor
1.295	4.41E-03	AA398285	CD2AP	CD2-associated protein	Cytoplasm	other
1.310	4.27E-02	H72113	CD34	CD34 molecule	Plasma Membrane	other
-1.310	3.48E-02	W45275	CD44	CD44 molecule (Indian blood group)	Plasma Membrane	other
-1.182	3.52E-02	AA897735	CD53	CD53 molecule	Plasma Membrane	other
-1.379	6.99E-03	H60549	CD59	CD59 molecule, complement regulatory protein	Plasma Membrane	other
-1.602	3.50E-03	AA983817	CD80	CD80 molecule	Plasma Membrane	transmembrane receptor
-1.487	3.00E-02	AI651871	CD97	CD97 molecule	Plasma Membrane	G-protein coupled receptor
-1.333	4.83E-02	T81764	CDC27	cell division cycle 27 homolog (S. cerevisiae)	Nucleus	other
-1.305	4.35E-02	N62726	CDC42SE1	CDC42 small effector 1	Plasma Membrane	other
1.230	1.73E-02	AA460466	CDK5R1	cyclin-dependent kinase 5, regulatory subunit 1 (p35)	Nucleus	kinase
1.461	7.33E-03	AA969125	CDK9	cyclin-dependent kinase 9	Nucleus	kinase
1.406	1.89E-02	AI204636	CDKN2B	cyclin-dependent kinase inhibitor 2B (p15, inhibits CDK4)	Nucleus	transcription regulator
-1.424	1.83E-02	H02839	CHD4	chromodomain helicase DNA binding protein 4	Nucleus	enzyme
-1.149	1.54E-02	AA286905	CHFR	checkpoint with forkhead and ring finger domains	Nucleus	enzyme
-1.271	4.05E-02	AA464245	CHMP4B	chromatin modifying protein 4B	Cytoplasm	other
-1.199	1.36E-02	AA676889	CHMP7	CHMP family, member 7	Unknown	transporter
-1.626	1.78E-02	AI675394	CLCA2 (includes EG:9635)	chloride channel accessory 2	Plasma Membrane	ion channel
-1.315	6.26E-03	AA430665	CLDN4	claudin 4	Plasma Membrane	transmembrane receptor
1.161	3.51E-02	AA868722	CLIP1	CAP-GLY domain containing linker protein 1	Cytoplasm	other
-1.330	4.06E-02	AA857804	CLSPN	claspin homolog (Xenopus laevis)	Nucleus	other
-1.304	4.14E-02	AA399519	CNN1	calponin 1, basic, smooth muscle	Cytoplasm	other
-1.285	1.81E-02	T81091	COPA	coatomer protein complex, subunit alpha	Cytoplasm	transporter
1.402	6.46E-03	H12320	CREB1	cAMP responsive element binding protein 1	Nucleus	transcription regulator
-1.292	2.68E-02	N66138	CREB5	cAMP responsive element binding protein 5	Nucleus	transcription regulator
1.206	4.03E-02	AA996063	CRIP2	cysteine-rich protein 2	Plasma Membrane	other
1.287	4.47E-02	AI074784	CSF3	colony stimulating factor 3 (granulocyte)	Extracellular Space	cytokine
-1.319	3.32E-02	AA994790	CSNK2B	casein kinase 2, beta polypeptide	Cytoplasm	kinase
1.240	4.84E-02	R53652	CSPG4	chondroitin sulfate proteoglycan 4	Plasma Membrane	other
1.246	3.49E-02	AA478268	CTBP1	C-terminal binding protein 1	Nucleus	enzyme
1.170	2.78E-02	W86518	CTBP2	C-terminal binding protein 2	Nucleus	transcription regulator
-1.288	3.68E-02	N57731	CHTF8	CTF8, chromosome transmission fidelity factor 8 homolog (S. cerevisiae)	Unknown	other
1.282	4.55E-03	R60044	CTNNB1	catenin (cadherin-associated protein), beta 1, 88kDa	Nucleus	transcription regulator
-1.741	8.07E-03	AI659564	CTTN	cortactin	Plasma Membrane	other
-1.387	3.98E-03	H95248	CUL4A	cullin 4A	Nucleus	other
-1.440	2.39E-02	R92281	CYB5A	cytochrome b5 type A (microsomal)	Cytoplasm	enzyme
1.231	2.13E-02	H73591	CYB5B	cytochrome b5 type B (outer mitochondrial membrane)	Cytoplasm	enzyme
-1.205	4.80E-02	H09818	CYFIP2 (includes EG:26999)	cytoplasmic FMR1 interacting protein 2	Cytoplasm	other
-1.180	2.14E-02	N53136	CYP2C8	cytochrome P450, family 2, subfamily C, polypeptide 8	Cytoplasm	enzyme
-1.569	1.38E-02	AA928708	CYP8B1	cytochrome P450, family 8, subfamily B, polypeptide 1	Cytoplasm	enzyme
-1.324	1.57E-02	AA709010	DAB2IP	DAB2 interacting protein	Plasma Membrane	other
-1.370	1.14E-02	AA291959	DCTN2	dynactin 2 (p50)	Cytoplasm	other
1.401	1.97E-02	AA148524	DDR2	discoidin domain receptor tyrosine kinase 2	Plasma Membrane	kinase
1.198	9.74E-03	R67340	DEAF1	deformed epidermal autoregulatory factor 1 (Drosophila)	Nucleus	transcription regulator
-1.452	9.98E-03	AA195378	DERL1	Der1-like domain family, member 1	Cytoplasm	other
-1.662	1.46E-02	AI652764	DHCR7	7-dehydrocholesterol reductase	Cytoplasm	enzyme
1.281	2.14E-03	AA864322	DIO2	deiodinase, iodothyronine, type II	Cytoplasm	enzyme
-1.378	1.23E-02	AI017052	DMAP1	DNA methyltransferase 1 associated protein 1	Nucleus	transcription regulator
1.666	3.68E-03	AA425649	DMD	dystrophin	Plasma Membrane	other
-1.236	2.14E-02	AA931781	DNASE1	deoxyribonuclease I	Extracellular Space	enzyme
-1.205	4.80E-02	AA142943	DOK1	docking protein 1, 62kDa (downstream of tyrosine kinase 1)	Plasma Membrane	other
-1.283	2.56E-03	AI369867	DRD2	dopamine receptor D2	Plasma Membrane	G-protein coupled receptor
-1.612	2.90E-02	AA045253	DSG3	desmoglein 3 (pemphigus vulgaris antigen)	Plasma Membrane	other
1.532	2.17E-03	H22914	DST	dystonin	Plasma Membrane	other
-1.255	2.55E-02	AA620896	DTNBP1 (includes EG:84062)	dystrobrevin binding protein 1	Plasma Membrane	other
-1.291	3.31E-02	AA644679	DYNLL1	dynein, light chain, LC8-type 1	Cytoplasm	other
-1.547	1.86E-02	AA872296	EFTUD2	elongation factor Tu GTP binding domain containing 2	Nucleus	enzyme
-1.248	4.91E-02	R38436	EHMT1	euchromatic histone-lysine N-methyltransferase 1	Nucleus	transcription regulator
-1.378	2.33E-02	AA676471	EIF3B	eukaryotic translation initiation factor 3, subunit B	Cytoplasm	translation regulator
-1.294	2.21E-02	AA668703	EIF3G	eukaryotic translation initiation factor 3, subunit G	Cytoplasm	translation regulator
-1.649	8.34E-04	AI369144	EIF4EBP1	eukaryotic translation initiation factor 4E binding protein 1	Cytoplasm	translation regulator
-1.403	1.11E-02	R37276	EIF4G1	eukaryotic translation initiation factor 4 gamma, 1	Cytoplasm	translation regulator
-1.453	2.02E-02	H99842	EIF5A	eukaryotic translation initiation factor 5A	Cytoplasm	translation regulator
1.240	4.81E-02	AA995403	ELAVL1	ELAV (embryonic lethal, abnormal vision, Drosophila)-like 1 (Hu antigen R)	Cytoplasm	other
-1.232	1.97E-02	T88721	EMP2	epithelial membrane protein 2	Plasma Membrane	other
2.063	1.39E-02	AI198289	ENAH	enabled homolog (Drosophila)	Cytoplasm	other
-1.199	4.02E-02	AA459697	EPC1	enhancer of polycomb homolog 1 (Drosophila)	Nucleus	transcription regulator
-1.246	3.86E-03	AI620493	EPO	erythropoietin	Extracellular Space	cytokine
-1.312	3.52E-02	AA664212	ERBB3	v-erb-b2 erythroblastic leukemia viral oncogene homolog 3 (avian)	Plasma Membrane	kinase
1.222	1.14E-02	H22956	ERBB4	v-erb-a erythroblastic leukemia viral oncogene homolog 4 (avian)	Plasma Membrane	kinase
-1.464	5.63E-03	AA926649	ERCC2	excision repair cross-complementing rodent repair deficiency, complementation group 2	Nucleus	enzyme
-1.227	4.37E-02	AA098896	ESRRA	estrogen-related receptor alpha	Nucleus	ligand-dependent nuclear receptor
1.289	4.24E-02	AA703000	EXO1	exonuclease 1	Nucleus	enzyme
-1.256	2.18E-02	AA487582	EXT1	exostoses (multiple) 1	Cytoplasm	enzyme
-1.293	3.83E-02	AI311734	FABP6	fatty acid binding protein 6, ileal	Cytoplasm	transporter
1.218	1.95E-02	AA029069	FADS1	fatty acid desaturase 1	Plasma Membrane	enzyme
-1.447	3.83E-02	H23106	FAM125B	family with sequence similarity 125, member B	Unknown	other
1.167	7.18E-03	AA704610	FAS	Fas (TNF receptor superfamily, member 6)	Plasma Membrane	transmembrane receptor
-1.271	4.08E-02	AI167634	FBXW2	F-box and WD repeat domain containing 2	Cytoplasm	enzyme
1.157	3.69E-02	AA251733	FBXW7	F-box and WD repeat domain containing 7	Nucleus	transcription regulator
-1.409	8.87E-04	AI055825	FCER2	Fc fragment of IgE, low affinity II, receptor for (CD23)	Plasma Membrane	other
1.262	1.16E-02	N22827	FDX1	ferredoxin 1	Cytoplasm	transporter
-1.325	5.08E-03	AA486238	FLNB	filamin B, beta	Cytoplasm	other
-1.318	4.03E-02	AI347556	FLT3LG	fms-related tyrosine kinase 3 ligand	Extracellular Space	cytokine
-1.235	3.35E-02	T54418	FOXO4	forkhead box O4	Nucleus	transcription regulator
-1.204	1.17E-02	AI018464	FOXP1	forkhead box P1	Nucleus	transcription regulator
-1.176	3.36E-02	AA425249	FPR1	formyl peptide receptor 1	Plasma Membrane	G-protein coupled receptor
-1.280	4.10E-02	AA417274	FSTL3	follistatin-like 3 (secreted glycoprotein)	Extracellular Space	other
-1.251	3.48E-02	W86214	FTH1	ferritin, heavy polypeptide 1	Cytoplasm	enzyme
-1.392	4.21E-02	AA779569	FUS	fusion (involved in t(12;16) in malignant liposarcoma)	Nucleus	transcription regulator
1.250	2.62E-03	AA159630	FYB	FYN binding protein (FYB-120/130)	Nucleus	other
-1.517	4.75E-03	AA457725	GABARAP	GABA(A) receptor-associated protein	Cytoplasm	transporter
1.397	3.58E-02	AA497016	GABPA	GA binding protein transcription factor, alpha subunit 60kDa	Nucleus	transcription regulator
1.182	3.20E-02	AA404666	GADD45B	growth arrest and DNA-damage-inducible, beta	Cytoplasm	other
1.148	4.86E-02	AA443967	GATA4	GATA binding protein 4	Nucleus	transcription regulator
-1.247	1.34E-02	AA450062	GDF15	growth differentiation factor 15	Extracellular Space	growth factor
1.199	3.57E-02	AA776455	GEMIN5 (includes EG:25929)	gem (nuclear organelle) associated protein 5	Nucleus	other
-1.473	7.53E-03	AA936135	GEMIN7	gem (nuclear organelle) associated protein 7	Nucleus	other
1.540	5.97E-03	AA099542	GJC1	gap junction protein, gamma 1, 45kDa	Plasma Membrane	transporter
-1.202	4.85E-02	AA878899	GLB1	galactosidase, beta 1	Cytoplasm	enzyme
-1.200	1.77E-02	AA709323	GMEB1	glucocorticoid modulatory element binding protein 1	Nucleus	transcription regulator
1.326	3.73E-02	H51100	GMNN	geminin, DNA replication inhibitor	Nucleus	other
-1.330	1.03E-02	R96220	GNB2L1	guanine nucleotide binding protein (G protein), beta polypeptide 2-like 1	Cytoplasm	enzyme
-1.453	1.71E-02	AI208736	GOLGA3	golgi autoantigen, golgin subfamily a, 3	Cytoplasm	transporter
1.209	1.82E-02	AA005219	GPD2	glycerol-3-phosphate dehydrogenase 2 (mitochondrial)	Cytoplasm	enzyme
-1.300	2.11E-02	AA401111	GPI	glucose phosphate isomerase	Extracellular Space	enzyme
1.265	4.81E-03	AA011383	GPLD1	glycosylphosphatidylinositol specific phospholipase D1	Cytoplasm	enzyme
1.188	4.54E-02	AA865729	GPR143	G protein-coupled receptor 143	Plasma Membrane	G-protein coupled receptor
-1.259	1.60E-02	AA135289	GPX2	glutathione peroxidase 2 (gastrointestinal)	Cytoplasm	enzyme
-1.337	4.20E-02	AA455197	GPX4	glutathione peroxidase 4 (phospholipid hydroperoxidase)	Cytoplasm	enzyme
-1.288	1.80E-02	H53703	GRB7	growth factor receptor-bound protein 7	Plasma Membrane	other
-1.375	2.92E-04	AA490325	GTF2A1	general transcription factor IIA, 1, 19/37kDa	Cytoplasm	transcription regulator
1.281	2.22E-02	H23978	GTF2B	general transcription factor IIB	Nucleus	transcription regulator
-1.251	1.96E-02	N34827	GUSB	glucuronidase, beta	Cytoplasm	enzyme
-1.301	2.68E-03	AA931043	HAGH	hydroxyacylglutathione hydrolase	Cytoplasm	enzyme
-1.319	1.33E-02	AA465353	HDAC1	histone deacetylase 1	Nucleus	transcription regulator
1.238	4.22E-02	AA629911	HDAC9 (includes EG:9734)	histone deacetylase 9	Nucleus	transcription regulator
-1.649	1.96E-02	AA936181	HJURP	Holliday junction recognition protein	Nucleus	other
-1.313	3.97E-02	AA044662	HMG20B	high-mobility group 20B	Nucleus	transcription regulator
1.224	4.40E-02	AA279533	HMGCS1	3-hydroxy-3-methylglutaryl-Coenzyme A synthase 1 (soluble)	Cytoplasm	enzyme
1.298	1.07E-02	R10284	HMMR	hyaluronan-mediated motility receptor (RHAMM)	Plasma Membrane	other
-1.586	1.89E-03	AI301528	HNF4A	hepatocyte nuclear factor 4, alpha	Nucleus	transcription regulator
-1.398	2.62E-04	AA173290	HOXA1	homeobox A1	Nucleus	transcription regulator
-1.305	1.41E-02	AA610066	HOXB6	homeobox B6	Nucleus	transcription regulator
-1.168	2.88E-02	AA598758	HSP90B1	heat shock protein 90kDa beta (Grp94), member 1	Cytoplasm	other
-1.424	1.99E-02	AA629567	HSPA8	heat shock 70kDa protein 8	Cytoplasm	enzyme
-1.491	1.21E-02	AI245337	HSPB2	heat shock 27kDa protein 2	Cytoplasm	other
-1.313	1.71E-02	AA485036	HSPH1	heat shock 105kDa/110kDa protein 1	Cytoplasm	other
1.271	4.33E-02	N73731	HUWE1	HECT, UBA and WWE domain containing 1	Nucleus	transcription regulator
-1.279	2.53E-02	AA453909	HYAL2	hyaluronoglucosaminidase 2	Cytoplasm	enzyme
-1.231	3.06E-02	AA478647	ICAM3	intercellular adhesion molecule 3	Plasma Membrane	other
-1.367	2.61E-02	AA480815	IER3	immediate early response 3	Cytoplasm	other
1.213	6.06E-03	AA157813	IFI27	interferon, alpha-inducible protein 27	Cytoplasm	other
-1.221	3.75E-02	AA827287	IFI35	interferon-induced protein 35	Nucleus	other
-1.216	3.35E-02	AA448929	IFNGR2	interferon gamma receptor 2 (interferon gamma transducer 1)	Plasma Membrane	transmembrane receptor
-1.620	6.63E-03	H79047	IGFBP2	insulin-like growth factor binding protein 2, 36kDa	Extracellular Space	other
-1.310	3.91E-02	AA972364	IGSF8	immunoglobulin superfamily, member 8	Plasma Membrane	other
-1.238	3.96E-02	AI148233	IL11	interleukin 11	Extracellular Space	cytokine
-1.479	4.65E-02	AI304577	IL12A	interleukin 12A (natural killer cell stimulatory factor 1, cytotoxic lymphocyte maturation factor 1, p35)	Extracellular Space	cytokine
-1.428	2.65E-02	AI129421	IL18	interleukin 18 (interferon-gamma-inducing factor)	Extracellular Space	cytokine
-1.382	2.93E-02	H78484	IL1R2	interleukin 1 receptor, type II	Plasma Membrane	transmembrane receptor
-1.701	5.84E-03	AA932515	IL22RA2	interleukin 22 receptor, alpha 2	Plasma Membrane	transmembrane receptor
-1.558	3.35E-03	AA418747	IL23A	interleukin 23, alpha subunit p19	Extracellular Space	cytokine
-1.355	2.40E-03	AI539460	IL7	interleukin 7	Extracellular Space	cytokine
1.390	1.13E-02	AI283230	INHBA	inhibin, beta A	Extracellular Space	growth factor
-1.273	1.74E-02	AA431428	INHBB	inhibin, beta B	Extracellular Space	growth factor
-1.493	1.62E-02	AI095130	INO80	INO80 homolog (S. cerevisiae)	Unknown	enzyme
-1.292	3.54E-02	AA683550	IRAK1	interleukin-1 receptor-associated kinase 1	Plasma Membrane	kinase
-1.201	1.33E-02	AI630967	IRAK3	interleukin-1 receptor-associated kinase 3	Extracellular Space	kinase
1.368	3.94E-02	AA825491	IRF4	interferon regulatory factor 4	Nucleus	transcription regulator
-1.373	3.52E-02	AI149992	ITGA4	integrin, alpha 4 (antigen CD49D, alpha 4 subunit of VLA-4 receptor)	Plasma Membrane	other
-1.186	4.87E-02	AI309439	ITGAM	integrin, alpha M (complement component 3 receptor 3 subunit)	Plasma Membrane	other
-1.375	9.07E-03	AA434397	ITGB5	integrin, beta 5	Plasma Membrane	other
1.574	2.20E-02	AA215397	ITPR1	inositol 1,4,5-triphosphate receptor, type 1	Cytoplasm	ion channel
-1.239	2.44E-02	AA701976	ITPR3	inositol 1,4,5-triphosphate receptor, type 3	Cytoplasm	ion channel
-1.230	1.96E-03	AI417983	IVL	involucrin	Cytoplasm	other
-1.307	3.54E-02	AA985527	JAK1	Janus kinase 1	Cytoplasm	kinase
-1.469	4.70E-02	AA490900	JAK3	Janus kinase 3	Cytoplasm	kinase
1.390	4.10E-02	T52320	JMJD1C	jumonji domain containing 1C	Unknown	other
-1.380	1.28E-02	N94468	JUNB	jun B proto-oncogene	Nucleus	transcription regulator
-1.360	2.50E-03	AA486374	KARS	lysyl-tRNA synthetase	Cytoplasm	enzyme
-1.399	2.59E-02	AI337108	KAT2B	K(lysine) acetyltransferase 2B	Nucleus	transcription regulator
1.513	3.38E-03	AA477501	KIF14	kinesin family member 14	Cytoplasm	other
1.331	2.19E-03	R20737	KIF20A	kinesin family member 20A	Cytoplasm	transporter
1.321	2.07E-02	AA706022	KRT1	keratin 1	Cytoplasm	other
-1.334	6.87E-03	H29077	LAMP1	lysosomal-associated membrane protein 1	Plasma Membrane	other
-1.369	1.39E-02	AI381029	LCAT	lecithin-cholesterol acyltransferase	Extracellular Space	enzyme
-1.354	2.72E-02	H50238	LIPE	lipase, hormone-sensitive	Cytoplasm	enzyme
1.314	2.63E-03	AA909763	LMO4	LIM domain only 4	Nucleus	transcription regulator
-1.211	2.54E-02	AI084413	LMTK2	lemur tyrosine kinase 2	Unknown	kinase
-1.540	1.33E-02	AA630320	LONP1	lon peptidase 1, mitochondrial	Cytoplasm	peptidase
-1.229	1.21E-02	AA875893	LRPPRC	leucine-rich PPR-motif containing	Cytoplasm	other
-1.197	3.07E-02	AA465366	LTA4H	leukotriene A4 hydrolase	Cytoplasm	enzyme
1.208	4.55E-02	AA774751	MAP2	microtubule-associated protein 2	Cytoplasm	other
-1.294	3.32E-02	AA829383	MAP2K3	mitogen-activated protein kinase kinase 3	Cytoplasm	kinase
-1.234	2.72E-02	AA293050	MAP2K4	mitogen-activated protein kinase kinase 4	Cytoplasm	kinase
-1.320	5.28E-03	AA250966	MAP2K5	mitogen-activated protein kinase kinase 5	Cytoplasm	kinase
-1.400	3.50E-02	H85962	MAP2K7	mitogen-activated protein kinase kinase 7	Cytoplasm	kinase
1.359	3.07E-02	AA165523	MAP3K1	mitogen-activated protein kinase kinase kinase 1	Cytoplasm	kinase
-1.207	3.46E-02	R80779	MAP3K11	mitogen-activated protein kinase kinase kinase 11	Cytoplasm	kinase
1.183	4.33E-02	H90855	MAP3K7	mitogen-activated protein kinase kinase kinase 7	Cytoplasm	kinase
1.350	2.92E-02	AA182847	MAP4K5	mitogen-activated protein kinase kinase kinase kinase 5	Cytoplasm	kinase
-1.154	4.25E-02	W45690	MAPK1	mitogen-activated protein kinase 1	Cytoplasm	kinase
-1.576	4.33E-03	AI651009	MAPK12	mitogen-activated protein kinase 12	Cytoplasm	kinase
-1.279	4.51E-02	AI206407	MAPK8IP1	mitogen-activated protein kinase 8 interacting protein 1	Cytoplasm	other
1.254	3.08E-02	H17335	MAPT	microtubule-associated protein tau	Cytoplasm	other
1.282	4.85E-04	AA706982	MASP2	mannan-binding lectin serine peptidase 2	Extracellular Space	peptidase
-1.295	4.23E-03	AA428341	MBD2	methyl-CpG binding domain protein 2	Nucleus	transcription regulator
-1.250	2.51E-02	R70784	MCTS1	malignant T cell amplified sequence 1	Cytoplasm	other
-1.491	4.73E-03	AI000271	MDH2	malate dehydrogenase 2, NAD (mitochondrial)	Cytoplasm	enzyme
1.196	1.44E-02	N73290	MED13L	mediator complex subunit 13-like	Nucleus	other
-1.209	3.00E-02	AA775750	MED18	mediator complex subunit 18	Nucleus	other
-1.361	2.19E-02	AA876357	MED23	mediator complex subunit 23	Nucleus	transcription regulator
-1.246	1.83E-02	AA029295	MED8	mediator complex subunit 8	Nucleus	other
-1.313	1.84E-02	AA261796	MEN1	multiple endocrine neoplasia I	Nucleus	transcription regulator
-1.319	1.89E-02	AA422058	METTL1	methyltransferase like 1	Unknown	enzyme
-1.381	5.65E-03	AA978354	MGMT	O-6-methylguanine-DNA methyltransferase	Nucleus	enzyme
1.283	3.74E-02	AA143201	MMP1 (includes EG:4312)	matrix metallopeptidase 1 (interstitial collagenase)	Extracellular Space	peptidase
-1.167	3.71E-02	AI184266	MMP11	matrix metallopeptidase 11 (stromelysin 3)	Extracellular Space	peptidase
-1.389	3.74E-03	AI343006	MRAS	muscle RAS oncogene homolog	Plasma Membrane	enzyme
-1.305	1.82E-02	AA487370	MYL12B	myosin, light chain 12B, regulatory	Cytoplasm	other
-1.430	8.75E-03	AA505051	MS4A1	membrane-spanning 4-domains, subfamily A, member 1	Plasma Membrane	other
-1.391	2.97E-02	T47813	MST1	macrophage stimulating 1 (hepatocyte growth factor-like)	Extracellular Space	growth factor
1.251	1.74E-02	N26175	MTDH	metadherin	Cytoplasm	other
1.313	2.47E-02	AA676322	MTF1	metal-regulatory transcription factor 1	Nucleus	transcription regulator
-1.300	2.25E-02	AA158990	MVP	major vault protein	Nucleus	other
1.264	2.62E-02	AA488898	MYH11	myosin, heavy chain 11, smooth muscle	Cytoplasm	other
-1.286	2.53E-02	N63425	MYST1	MYST histone acetyltransferase 1	Nucleus	enzyme
-1.433	3.74E-02	AA969460	NCF4	neutrophil cytosolic factor 4, 40kDa	Cytoplasm	enzyme
-1.472	5.52E-03	AA495962	NCOA1	nuclear receptor coactivator 1	Nucleus	transcription regulator
-1.386	4.53E-02	AA416866	NDUFA13	NADH dehydrogenase (ubiquinone) 1 alpha subcomplex, 13	Cytoplasm	enzyme
1.408	1.43E-02	AA043254	NFAT5	nuclear factor of activated T-cells 5, tonicity-responsive	Nucleus	transcription regulator
-1.380	7.41E-03	AA633811	NFIL3	nuclear factor, interleukin 3 regulated	Nucleus	transcription regulator
-1.271	3.59E-02	W55872	NFKBIA	nuclear factor of kappa light polypeptide gene enhancer in B-cells inhibitor, alpha	Cytoplasm	other
-1.378	6.38E-03	AA953975	NFKBIE	nuclear factor of kappa light polypeptide gene enhancer in B-cells inhibitor, epsilon	Nucleus	transcription regulator
-1.857	3.13E-03	AI681004	NFRKB	nuclear factor related to kappaB binding protein	Nucleus	transcription regulator
-1.332	3.07E-03	AI016793	NFYA	nuclear transcription factor Y, alpha	Nucleus	transcription regulator
1.545	2.46E-02	AI271774	NHP2L1	NHP2 non-histone chromosome protein 2-like 1 (S. cerevisiae)	Nucleus	other
-1.225	2.60E-02	AA625806	NINJ1	ninjurin 1	Plasma Membrane	other
1.353	2.55E-02	AA630376	NOTCH2	Notch homolog 2 (Drosophila)	Plasma Membrane	transcription regulator
-1.149	4.77E-02	AA453202	NR1D1	nuclear receptor subfamily 1, group D, member 1	Nucleus	ligand-dependent nuclear receptor
-1.136	4.53E-02	AA699679	NR1I2	nuclear receptor subfamily 1, group I, member 2	Nucleus	ligand-dependent nuclear receptor
1.160	4.10E-02	N59115	NR5A2	nuclear receptor subfamily 5, group A, member 2	Nucleus	ligand-dependent nuclear receptor
-1.598	4.54E-03	R45977	NRBP1	nuclear receptor binding protein 1	Nucleus	kinase
-1.217	1.92E-02	N66593	NRSN1	neurensin 1	Plasma Membrane	other
-1.315	4.45E-02	AA774941	NTRK3	neurotrophic tyrosine kinase, receptor, type 3	Plasma Membrane	kinase
1.236	2.47E-02	AI653424	NUFIP1	nuclear fragile X mental retardation protein interacting protein 1	Nucleus	other
-1.286	2.34E-02	AI568716	NUP153	nucleoporin 153kDa	Nucleus	transporter
-1.419	5.19E-03	AA505118	NUP98	nucleoporin 98kDa	Nucleus	transporter
-1.264	3.09E-02	AA146773	OAS1	2',5'-oligoadenylate synthetase 1, 40/46kDa	Cytoplasm	enzyme
-1.213	1.29E-02	R76782	OGT	O-linked N-acetylglucosamine (GlcNAc) transferase (UDP-N-acetylglucosamine:polypeptide-N-acetylglucosaminyl transferase)	Cytoplasm	enzyme
1.312	7.86E-03	AA485256	OPA1	optic atrophy 1 (autosomal dominant)	Cytoplasm	enzyme
-1.280	3.61E-02	H92758	PAIP1	poly(A) binding protein interacting protein 1	Cytoplasm	translation regulator
-1.209	2.41E-02	R33482	PAK2	p21 protein (Cdc42/Rac)-activated kinase 2	Cytoplasm	kinase
1.326	4.30E-03	R62241	PAPOLG	poly(A) polymerase gamma	Nucleus	enzyme
1.404	3.46E-02	AA682861	PARD6B	par-6 partitioning defective 6 homolog beta (C. elegans)	Plasma Membrane	other
-1.865	1.77E-02	AA489001	PARVG	parvin, gamma	Cytoplasm	other
1.278	2.52E-02	H69471	PAXIP1	PAX interacting (with transcription-activation domain) protein 1	Nucleus	other
1.238	3.28E-02	W01084	PBRM1	polybromo 1	Nucleus	other
1.512	2.03E-02	AA405769	PCK1	phosphoenolpyruvate carboxykinase 1 (soluble)	Cytoplasm	kinase
-1.191	3.57E-02	R37959	PCSK2	proprotein convertase subtilisin/kexin type 2	Extracellular Space	peptidase
-1.236	3.25E-02	R68344	PDCD10	programmed cell death 10	Cytoplasm	other
1.185	3.66E-02	N36873	PDE4B	phosphodiesterase 4B, cAMP-specific (phosphodiesterase E4 dunce homolog, Drosophila)	Cytoplasm	enzyme
1.320	3.08E-02	AA878635	PDE4D	phosphodiesterase 4D, cAMP-specific (phosphodiesterase E3 dunce homolog, Drosophila)	Cytoplasm	enzyme
-1.359	1.92E-02	AA293653	PEA15	phosphoprotein enriched in astrocytes 15	Cytoplasm	transporter
-1.193	2.94E-02	AA099169	PFKM	phosphofructokinase, muscle	Cytoplasm	kinase
-1.226	2.50E-02	AA055656	PHB (includes EG:5245)	prohibitin	Nucleus	transcription regulator
-1.287	3.95E-02	AA598840	PHC2	polyhomeotic homolog 2 (Drosophila)	Nucleus	other
1.531	4.04E-02	R21955	PIGC	phosphatidylinositol glycan anchor biosynthesis, class C	Cytoplasm	enzyme
-1.227	3.45E-02	AA191461	PIK3CB	phosphoinositide-3-kinase, catalytic, beta polypeptide	Cytoplasm	kinase
-1.254	1.70E-02	AA447691	PITRM1	pitrilysin metallopeptidase 1	Cytoplasm	peptidase
-1.393	1.52E-02	R48232	PKD2 (includes EG:5311)	polycystic kidney disease 2 (autosomal dominant)	Plasma Membrane	ion channel
-1.412	6.58E-03	AA704187	PLAGL2	pleiomorphic adenoma gene-like 2	Nucleus	transcription regulator
-1.237	9.14E-03	AA975847	PLCXD1	phosphatidylinositol-specific phospholipase C, X domain containing 1	Unknown	enzyme
1.531	3.90E-03	AA953747	PLS3	plastin 3 (T isoform)	Cytoplasm	other
1.287	5.51E-03	AA677465	PML	promyelocytic leukemia	Nucleus	transcription regulator
-1.395	1.18E-02	AA027042	POLR2E	polymerase (RNA) II (DNA directed) polypeptide E, 25kDa	Nucleus	enzyme
-1.404	2.85E-03	AI554561	POLR2H	polymerase (RNA) II (DNA directed) polypeptide H	Nucleus	enzyme
-1.258	2.70E-03	AA460830	POLR2J	polymerase (RNA) II (DNA directed) polypeptide J, 13.3kDa	Nucleus	enzyme
-1.381	1.96E-02	AA459392	POLR3A	polymerase (RNA) III (DNA directed) polypeptide A, 155kDa	Nucleus	enzyme
-1.177	3.83E-02	N33237	POP1	processing of precursor 1, ribonuclease P/MRP subunit (S. cerevisiae)	Nucleus	enzyme
-1.330	1.66E-02	H71217	POP7	processing of precursor 7, ribonuclease P/MRP subunit (S. cerevisiae)	Nucleus	enzyme
-1.383	4.63E-02	AA482085	POR	P450 (cytochrome) oxidoreductase	Cytoplasm	enzyme
1.223	4.81E-02	AI160166	PPIA (includes EG:5478)	peptidylprolyl isomerase A (cyclophilin A)	Cytoplasm	enzyme
-1.461	2.09E-02	AA487028	PPP1R12A	protein phosphatase 1, regulatory (inhibitor) subunit 12A	Cytoplasm	phosphatase
-1.404	2.86E-02	AA701465	PPP2R1B	protein phosphatase 2 (formerly 2A), regulatory subunit A, beta isoform	Unknown	phosphatase
1.316	2.38E-02	R74400	PPP2R3A	protein phosphatase 2 (formerly 2A), regulatory subunit B'', alpha	Nucleus	phosphatase
-1.354	8.96E-03	N54551	PPP5C	protein phosphatase 5, catalytic subunit	Nucleus	phosphatase
-1.313	2.70E-02	AA666078	PQBP1	polyglutamine binding protein 1	Nucleus	transcription regulator
-1.393	5.59E-03	H68845	PRDX2	peroxiredoxin 2	Cytoplasm	enzyme
-1.122	2.98E-02	AA634287	PRKAR2A	protein kinase, cAMP-dependent, regulatory, type II, alpha	Cytoplasm	kinase
-1.212	3.22E-02	AA005215	PRKCD	protein kinase C, delta	Cytoplasm	kinase
-1.165	2.96E-02	T57957	PRKCI	protein kinase C, iota	Cytoplasm	kinase
1.214	3.77E-02	H28082	PRKD3	protein kinase D3	Unknown	kinase
-1.229	3.84E-02	N76967	PRMT1	protein arginine methyltransferase 1	Nucleus	enzyme
-1.250	2.07E-02	AA496357	PRMT5	protein arginine methyltransferase 5	Cytoplasm	enzyme
1.221	3.38E-02	AA427927	PRPF3	PRP3 pre-mRNA processing factor 3 homolog (S. cerevisiae)	Nucleus	other
-1.525	7.88E-03	N72215	PSAP	prosaposin	Extracellular Space	other
-1.380	3.48E-02	AA282230	PSMC3	proteasome (prosome, macropain) 26S subunit, ATPase, 3	Nucleus	transcription regulator
-1.256	4.18E-02	AA464568	PSMC4	proteasome (prosome, macropain) 26S subunit, ATPase, 4	Nucleus	peptidase
-1.222	3.23E-02	AI348774	PSMC5	proteasome (prosome, macropain) 26S subunit, ATPase, 5	Nucleus	transcription regulator
-1.458	1.43E-02	AA677517	PTBP1	polypyrimidine tract binding protein 1	Nucleus	enzyme
-1.388	2.81E-03	AA669341	PTGES3 (includes EG:10728)	prostaglandin E synthase 3 (cytosolic)	Cytoplasm	enzyme
-1.273	4.20E-03	W37306	PTH	parathyroid hormone	Extracellular Space	other
-1.128	4.96E-02	AI016085	PTPN22	protein tyrosine phosphatase, non-receptor type 22 (lymphoid)	Cytoplasm	phosphatase
-1.887	5.72E-03	AI652285	PTPN6	protein tyrosine phosphatase, non-receptor type 6	Cytoplasm	phosphatase
-1.388	1.19E-02	AA412284	PVR	poliovirus receptor	Plasma Membrane	transmembrane receptor
-1.406	1.56E-02	AA476287	RAB1B (includes EG:81876)	RAB1B, member RAS oncogene family	Cytoplasm	enzyme
-1.195	2.45E-02	H98534	RAB9A	RAB9A, member RAS oncogene family	Cytoplasm	enzyme
1.257	2.26E-02	AI214426	RAD51AP1	RAD51 associated protein 1	Nucleus	other
-1.153	3.75E-02	AA504617	RALY	RNA binding protein, autoantigenic (hnRNP-associated with lethal yellow homolog (mouse))	Nucleus	other
-1.522	8.91E-03	H98072	RANGAP1	Ran GTPase activating protein 1	Cytoplasm	other
-1.629	6.21E-04	W32660	RAP2A	RAP2A, member of RAS oncogene family	Cytoplasm	enzyme
-1.405	2.82E-04	AA419164	RARB	retinoic acid receptor, beta	Nucleus	ligand-dependent nuclear receptor
1.301	4.58E-02	AA016290	RBBP6 (includes EG:5930)	retinoblastoma binding protein 6	Nucleus	other
1.248	2.32E-02	AA995351	RBBP7	retinoblastoma binding protein 7	Nucleus	transcription regulator
-1.330	2.13E-02	R16957	RBPJ	recombination signal binding protein for immunoglobulin kappa J region	Nucleus	transcription regulator
-1.324	9.20E-03	AA699317	RBX1 (includes EG:9978)	ring-box 1	Cytoplasm	enzyme
-1.316	2.56E-02	N63150	RCOR3 (includes EG:55758)	REST corepressor 3	Nucleus	other
-1.282	1.12E-02	AA258001	RELB	v-rel reticuloendotheliosis viral oncogene homolog B	Nucleus	transcription regulator
1.673	5.36E-03	AA708786	REV3L	REV3-like, catalytic subunit of DNA polymerase zeta (yeast)	Nucleus	enzyme
-1.286	2.80E-02	AA443939	RFC3	replication factor C (activator 1) 3, 38kDa	Nucleus	enzyme
-1.202	2.10E-02	AA041406	RFWD2 (includes EG:64326)	ring finger and WD repeat domain 2	Cytoplasm	other
-1.307	8.14E-03	N64604	RNASEN	ribonuclease type III, nuclear	Nucleus	enzyme
1.848	3.18E-02	AI277348	RND3	Rho family GTPase 3	Cytoplasm	enzyme
1.267	3.46E-02	AA644221	RNF123 (includes EG:63891)	ring finger protein 123	Unknown	other
-1.298	2.81E-02	AI000294	RNF7	ring finger protein 7	Nucleus	other
-1.223	1.35E-02	R39861	RPA2	replication protein A2, 32kDa	Nucleus	other
1.413	3.84E-02	AI242316	RPL10	ribosomal protein L10	Cytoplasm	other
-1.413	1.16E-02	AA775874	RPL18	ribosomal protein L18	Cytoplasm	other
-1.492	4.50E-03	AA464034	RPL21 (includes EG:6144)	ribosomal protein L21	Cytoplasm	other
-1.309	1.24E-02	AA669359	RPL36AL	ribosomal protein L36a-like	Cytoplasm	other
-1.328	2.71E-02	H23421	RPL7A (includes EG:6130)	ribosomal protein L7a	Cytoplasm	other
-1.273	3.97E-02	AA629641	RPS13	ribosomal protein S13	Cytoplasm	other
-1.368	1.24E-02	N91584	RPS6	ribosomal protein S6	Cytoplasm	other
-1.260	1.74E-02	AA452753	RPS6KA1	ribosomal protein S6 kinase, 90kDa, polypeptide 1	Cytoplasm	kinase
-1.356	1.99E-02	AA454193	RYBP	RING1 and YY1 binding protein	Nucleus	transcription regulator
1.189	4.14E-02	T77810	RYK	RYK receptor-like tyrosine kinase	Plasma Membrane	kinase
-1.420	4.37E-02	AA464731	S100A11	S100 calcium binding protein A11	Cytoplasm	other
-1.464	3.17E-02	R32952	S100P	S100 calcium binding protein P	Cytoplasm	other
-1.310	1.76E-03	H67016	SECISBP2	SECIS binding protein 2	Cytoplasm	translation regulator
-1.342	1.88E-02	AA970766	SELS	selenoprotein S	Cytoplasm	other
1.376	1.47E-02	AA156247	SERPINB9	serpin peptidase inhibitor, clade B (ovalbumin), member 9	Cytoplasm	other
-1.315	1.07E-02	H94475	SERPINF2	serpin peptidase inhibitor, clade F (alpha-2 antiplasmin, pigment epithelium derived factor), member 2	Extracellular Space	other
1.317	3.97E-03	AA481024	TRA2B	transformer 2 beta homolog (Drosophila)	Nucleus	other
-2.017	6.65E-03	AA972350	SFTPB	surfactant protein B	Extracellular Space	other
1.310	9.39E-03	R45567	SGTB	small glutamine-rich tetratricopeptide repeat (TPR)-containing, beta	Unknown	other
1.209	4.93E-02	R39014	SHC4	SHC (Src homology 2 domain containing) family, member 4	Cytoplasm	other
1.357	7.70E-03	N26026	SIP1	survival of motor neuron protein interacting protein 1	Nucleus	other
-1.376	7.17E-03	AA935564	SIRT7	sirtuin (silent mating type information regulation 2 homolog) 7 (S. cerevisiae)	Nucleus	enzyme
1.210	9.37E-03	AA448182	SLC25A19	solute carrier family 25 (mitochondrial thiamine pyrophosphate carrier), member 19	Cytoplasm	transporter
-1.419	1.17E-02	AA663439	SLC25A6	solute carrier family 25 (mitochondrial carrier; adenine nucleotide translocator), member 6	Cytoplasm	transporter
1.260	3.09E-02	AA599108	SLC26A6	solute carrier family 26, member 6	Cytoplasm	transporter
-1.415	2.15E-02	R17667	SLC2A1	solute carrier family 2 (facilitated glucose transporter), member 1	Plasma Membrane	transporter
-1.242	9.04E-03	AA875959	SLC2A11	solute carrier family 2 (facilitated glucose transporter), member 11	Plasma Membrane	other
-1.652	2.45E-02	AA709410	SLC39A8	solute carrier family 39 (zinc transporter), member 8	Extracellular Space	transporter
-1.366	1.81E-02	AI361349	SLC43A3	solute carrier family 43, member 3	Extracellular Space	other
-1.335	1.67E-02	AA425299	SLC9A3R1	solute carrier family 9 (sodium/hydrogen exchanger), member 3 regulator 1	Plasma Membrane	other
-1.336	1.16E-02	R38708	SLCO3A1	solute carrier organic anion transporter family, member 3A1	Plasma Membrane	transporter
-1.224	2.20E-02	AA130592	SMARCB1	SWI/SNF related, matrix associated, actin dependent regulator of chromatin, subfamily b, member 1	Nucleus	other
-1.251	3.56E-02	AA133216	SMARCC1	SWI/SNF related, matrix associated, actin dependent regulator of chromatin, subfamily c, member 1	Nucleus	transcription regulator
1.680	2.78E-02	AA214392	SMC2	structural maintenance of chromosomes 2	Nucleus	transporter
-1.198	5.04E-03	AA680132	SMPD2	sphingomyelin phosphodiesterase 2, neutral membrane (neutral sphingomyelinase)	Cytoplasm	enzyme
1.521	9.18E-03	AA292087	SMURF1	SMAD specific E3 ubiquitin protein ligase 1	Cytoplasm	enzyme
1.486	3.74E-03	AI369312	SNAPC4	small nuclear RNA activating complex, polypeptide 4, 190kDa	Nucleus	transcription regulator
-1.576	3.22E-03	AI682350	SNRPA	small nuclear ribonucleoprotein polypeptide A	Nucleus	other
1.284	3.15E-03	AA676874	SNRPD3	small nuclear ribonucleoprotein D3 polypeptide 18kDa	Nucleus	other
-1.320	2.07E-02	AA599127	SOD1	superoxide dismutase 1, soluble	Cytoplasm	enzyme
1.160	4.63E-02	H64324	SOS1	son of sevenless homolog 1 (Drosophila)	Cytoplasm	other
1.287	4.49E-03	AA447553	SP1	Sp1 transcription factor	Nucleus	transcription regulator
1.200	1.38E-02	H99768	SP3	Sp3 transcription factor	Nucleus	transcription regulator
1.358	2.26E-02	AA953973	SPG20	spastic paraplegia 20 (Troyer syndrome)	Cytoplasm	other
-1.496	4.41E-03	AA459039	SPINT2	serine peptidase inhibitor, Kunitz type, 2	Extracellular Space	other
-1.680	4.35E-04	AA922313	SPTBN1	spectrin, beta, non-erythrocytic 1	Plasma Membrane	other
-1.167	2.09E-02	H30688	SPTBN2	spectrin, beta, non-erythrocytic 2	Cytoplasm	other
1.258	2.28E-02	AA425823	SREBF1	sterol regulatory element binding transcription factor 1	Nucleus	transcription regulator
-1.217	2.10E-02	H29484	SSB	Sjogren syndrome antigen B (autoantigen La)	Nucleus	enzyme
-1.290	2.18E-03	H65676	ST13	suppression of tumorigenicity 13 (colon carcinoma) (Hsp70 interacting protein)	Cytoplasm	other
-1.289	6.52E-03	AA489246	ST14	suppression of tumorigenicity 14 (colon carcinoma)	Plasma Membrane	peptidase
-1.255	3.23E-03	H95343	STAP2	signal transducing adaptor family member 2	Cytoplasm	other
-1.440	2.11E-02	AA495818	STEAP3	STEAP family member 3	Cytoplasm	transporter
-1.372	1.65E-02	AA044263	STK10	serine/threonine kinase 10	Cytoplasm	kinase
1.384	4.52E-03	H98683	STK4	serine/threonine kinase 4	Cytoplasm	kinase
1.353	4.30E-03	AI081274	STRN3	striatin, calmodulin binding protein 3	Nucleus	other
-1.454	1.96E-02	AA775749	STUB1	STIP1 homology and U-box containing protein 1	Cytoplasm	enzyme
1.554	1.79E-03	AA057371	STX16	syntaxin 16	Cytoplasm	transporter
-1.132	4.57E-02	AI339089	STX6	syntaxin 6	Cytoplasm	transporter
-1.414	2.13E-02	T98542	SUPT3H (includes EG:8464)	suppressor of Ty 3 homolog (S. cerevisiae)	Nucleus	transcription regulator
1.282	1.29E-02	AI360840	SWAP70	SWAP switching B-cell complex 70kDa subunit	Cytoplasm	other
-1.383	1.67E-03	AA036649	TAF7	TAF7 RNA polymerase II, TATA box binding protein (TBP)-associated factor, 55kDa	Nucleus	transcription regulator
-1.543	1.45E-03	AA955007	TALDO1	transaldolase 1	Cytoplasm	enzyme
-1.250	4.85E-02	AA487637	TAP1	transporter 1, ATP-binding cassette, sub-family B (MDR/TAP)	Cytoplasm	transporter
-1.230	3.70E-02	AA436409	TARBP2	TAR (HIV-1) RNA binding protein 2	Nucleus	other
-1.296	2.38E-02	AA701075	TBX3	T-box 3	Nucleus	transcription regulator
-1.235	7.86E-03	AA938573	TBXAS1	thromboxane A synthase 1 (platelet)	Plasma Membrane	enzyme
1.166	4.42E-02	N35493	TCERG1	transcription elongation regulator 1	Nucleus	transcription regulator
-1.408	1.43E-02	AA026102	TCF3	transcription factor 3 (E2A immunoglobulin enhancer binding factors E12/E47)	Nucleus	transcription regulator
1.222	6.53E-03	R05930	TCF7L2 (includes EG:6934)	transcription factor 7-like 2 (T-cell specific, HMG-box)	Nucleus	transcription regulator
1.219	2.59E-02	H02848	TEK	TEK tyrosine kinase, endothelial	Plasma Membrane	kinase
-1.559	4.46E-02	AI343840	TERF2	telomeric repeat binding factor 2	Nucleus	other
1.547	3.75E-03	N63770	TFAP2A	transcription factor AP-2 alpha (activating enhancer binding protein 2 alpha)	Nucleus	transcription regulator
-1.314	2.28E-02	AA156966	TIMM50	translocase of inner mitochondrial membrane 50 homolog (S. cerevisiae)	Cytoplasm	phosphatase
-1.534	2.74E-02	AA778098	TK1	thymidine kinase 1, soluble	Cytoplasm	kinase
-1.428	2.51E-02	AI268473	TLE1	transducin-like enhancer of split 1 (E(sp1) homolog, Drosophila)	Nucleus	transcription regulator
-1.377	5.45E-03	AA489314	TMED9	transmembrane emp24 protein transport domain containing 9	Cytoplasm	transporter
1.250	3.74E-02	AA917468	TNFAIP6	tumor necrosis factor, alpha-induced protein 6	Extracellular Space	other
-1.293	1.41E-02	AI203419	TNFRSF8	tumor necrosis factor receptor superfamily, member 8	Plasma Membrane	transmembrane receptor
-1.355	7.00E-04	N70734	TNNT2	troponin T type 2 (cardiac)	Cytoplasm	other
1.259	1.05E-02	T96523	TOP2A	topoisomerase (DNA) II alpha 170kDa	Nucleus	enzyme
-1.281	3.91E-02	AA708793	TP53TG1	TP53 target 1 (non-protein coding)	Unknown	other
-1.489	2.56E-02	AA663983	TPI1	triosephosphate isomerase 1	Cytoplasm	enzyme
1.391	6.00E-03	AA490210	TPM1	tropomyosin 1 (alpha)	Cytoplasm	other
1.216	3.51E-02	H45295	TPPP	tubulin polymerization promoting protein	Cytoplasm	other
1.276	1.00E-02	AA916906	TRADD	TNFRSF1A-associated via death domain	Cytoplasm	other
-1.278	2.07E-02	AA504259	TRAF3	TNF receptor-associated factor 3	Cytoplasm	other
-1.376	1.32E-03	AA279658	TREX1 (includes EG:11277)	three prime repair exonuclease 1	Nucleus	enzyme
-1.339	2.88E-02	AA663435	TRIM28	tripartite motif-containing 28	Nucleus	transcription regulator
1.328	4.46E-02	AA504459	TRRAP	transformation/transcription domain-associated protein	Nucleus	transcription regulator
-1.204	4.69E-03	AA670215	TSG101	tumor susceptibility gene 101	Nucleus	transcription regulator
1.266	2.52E-03	AA045698	TSPAN8	tetraspanin 8	Plasma Membrane	other
-1.515	1.40E-02	AI000256	TUBB2C	tubulin, beta 2C	Cytoplasm	other
1.427	3.16E-02	AI220198	TWIST1	twist homolog 1 (Drosophila)	Nucleus	transcription regulator
-1.451	1.14E-02	AI382562	TXLNA (includes EG:200081)	taxilin alpha	Extracellular Space	cytokine
-1.234	3.66E-02	AA448694	U2AF1	U2 small nuclear RNA auxiliary factor 1	Nucleus	other
-1.224	4.23E-02	AA431869	UBE2D2	ubiquitin-conjugating enzyme E2D 2 (UBC4/5 homolog, yeast)	Cytoplasm	enzyme
-1.212	2.41E-02	AA490124	UBE2N	ubiquitin-conjugating enzyme E2N (UBC13 homolog, yeast)	Cytoplasm	enzyme
-1.733	8.24E-03	AA192553	UCP3	uncoupling protein 3 (mitochondrial, proton carrier)	Cytoplasm	transporter
-1.226	4.27E-02	AA447731	UCRC	ubiquinol-cytochrome c reductase complex (7.2 kD)	Cytoplasm	enzyme
-1.277	8.74E-03	AA448184	UQCRFS1	ubiquinol-cytochrome c reductase, Rieske iron-sulfur polypeptide 1	Cytoplasm	enzyme
-1.324	2.40E-03	AA626356	USP18	ubiquitin specific peptidase 18	Cytoplasm	peptidase
1.265	3.27E-02	AA465536	USP5	ubiquitin specific peptidase 5 (isopeptidase T)	Cytoplasm	peptidase
-1.257	2.87E-02	AA281057	USP6NL	USP6 N-terminal like	Plasma Membrane	other
-1.490	3.04E-03	AA486016	VAMP3	vesicle-associated membrane protein 3 (cellubrevin)	Plasma Membrane	other
-1.227	2.04E-03	AA426341	VBP1	von Hippel-Lindau binding protein 1	Cytoplasm	other
1.234	1.18E-02	AA421037	MAVS	mitochondrial antiviral signaling protein	Cytoplasm	other
-1.177	3.33E-02	AA130669	WBP11	WW domain binding protein 11	Nucleus	phosphatase
-1.252	3.39E-02	H17638	WDR46	WD repeat domain 46	Nucleus	enzyme
-1.507	1.57E-03	AA922800	WISP1	WNT1 inducible signaling pathway protein 1	Extracellular Space	other
-1.393	8.22E-03	AA434160	WNT4	wingless-type MMTV integration site family, member 4	Extracellular Space	other
1.247	3.68E-02	AI277125	WRN (includes EG:7486)	Werner syndrome, RecQ helicase-like	Nucleus	enzyme
1.541	2.85E-03	H72625	WTAP	Wilms tumor 1 associated protein	Nucleus	other
1.257	3.92E-02	AA128041	WWOX	WW domain containing oxidoreductase	Cytoplasm	enzyme
-1.258	2.71E-02	AA394240	XBP1	X-box binding protein 1	Nucleus	transcription regulator
-1.352	2.24E-02	AA486311	XRCC6	X-ray repair complementing defective repair in Chinese hamster cells 6	Nucleus	enzyme
-1.531	7.03E-03	AI475643	ZBTB7B	zinc finger and BTB domain containing 7B	Nucleus	transcription regulator
-1.280	4.44E-02	AA406078	ZEB1	zinc finger E-box binding homeobox 1	Nucleus	transcription regulator
-1.286	3.88E-02	N45100	ZEB2	zinc finger E-box binding homeobox 2	Nucleus	transcription regulator
1.424	2.59E-02	AI280024	ZMYM2	zinc finger, MYM-type 2	Nucleus	other
1.334	3.51E-02	AA910181	ZNF143	zinc finger protein 143	Nucleus	transcription regulator
-1.267	1.41E-02	N26148	ZNF148	zinc finger protein 148	Nucleus	transcription regulator
1.590	2.46E-03	N91958	ZNF516	zinc finger protein 516	Nucleus	other
-1.320	4.39E-02	AA599145	ZW10	ZW10, kinetochore associated, homolog (Drosophila)	Nucleus	other
