# Supplementary material for: Gene Expression and Biological Pathways in Tissue of Men with Prostate Cancer in a Randomized Clinical Trial of Lycopene and Fish Oil Supplementation
Source: PLoS One. 2011 Sep 1;6(9):e24004. doi: 10.1371/journal.pone.0024004 (PMC3164676; doi:10.1371/journal.pone.0024004)
Supplement: Table S4 — Differentially expressed genes (unadjusted p-value ≤0.05, >1.5 fold change) in morpholigically normal prostate between men randomized to the fish oil (n = 27) and placebo arms (n = 28). (XLS) [file pone.0024004.s005.xls]

## Sheet: Supp Table 4 fish oil (80)
Supplementary Table 4. Differentially expressed genes (unadjusted p-value ≤ 0.05, >1.5 fold change) in morpholigically normal prostate between men randomized to the fish oil (n=27) and placebo arms (n=28).
Fold Change	unadjusted p-value	ID	Symbol	Entrez Gene Name	Location	Type(s)
-1.665	1.88E-02	AA115473	ABL1	c-abl oncogene 1, receptor tyrosine kinase	Nucleus	kinase
-1.559	6.75E-03	AA125825	ACVR2A	activin A receptor, type IIA	Plasma Membrane	kinase
-1.754	3.15E-02	AI457674	ADRA1D	adrenergic, alpha-1D-, receptor	Plasma Membrane	G-protein coupled receptor
-2.949	2.91E-03	AI675714	AGR2	anterior gradient homolog 2 (Xenopus laevis)	Extracellular Space	other
1.823	2.16E-02	AI474406	ALOX15B	arachidonate 15-lipoxygenase, type B	Cytoplasm	enzyme
-1.746	1.90E-02	R91904	AQP3	aquaporin 3 (Gill blood group)	Plasma Membrane	transporter
-1.603	1.88E-02	T69754	ARHGEF7	Rho guanine nucleotide exchange factor (GEF) 7	Cytoplasm	other
-1.536	4.36E-02	T59948	ASAP1	ArfGAP with SH3 domain, ankyrin repeat and PH domain 1	Plasma Membrane	other
-1.528	2.95E-02	H14841	ATP1B2	ATPase, Na+/K+ transporting, beta 2 polypeptide	Plasma Membrane	transporter
1.645	6.72E-03	AA608519	BAZ1A	bromodomain adjacent to zinc finger domain, 1A	Nucleus	other
-1.661	2.87E-03	AI688014	CASC3	cancer susceptibility candidate 3	Nucleus	other
-1.720	4.16E-02	AA458870	CDC37	cell division cycle 37 homolog (S. cerevisiae)	Cytoplasm	other
-1.780	2.17E-02	N67039	CDK6	cyclin-dependent kinase 6	Nucleus	kinase
-1.732	6.77E-04	AA411757	CEACAM1	carcinoembryonic antigen-related cell adhesion molecule 1 (biliary glycoprotein)	Plasma Membrane	transmembrane receptor
-1.892	1.67E-02	AA976699	CHGA	chromogranin A (parathyroid secretory protein 1)	Extracellular Space	other
-1.691	1.14E-02	AA682637	CHST2	carbohydrate (N-acetylglucosamine-6-O) sulfotransferase 2	Cytoplasm	enzyme
-1.878	3.81E-02	AA128561	COL17A1	collagen, type XVII, alpha 1	Plasma Membrane	other
-1.909	7.28E-03	AA598507	COL7A1	collagen, type VII, alpha 1	Extracellular Space	other
1.590	4.21E-02	N20322	CREB5	cAMP responsive element binding protein 5	Nucleus	transcription regulator
1.735	3.92E-02	AA608843	CS	citrate synthase	Cytoplasm	enzyme
4.223	4.20E-02	AI239873	DNAJB7	DnaJ (Hsp40) homolog, subfamily B, member 7	Unknown	other
-1.819	6.41E-03	H44784	DST	dystonin	Plasma Membrane	other
-1.776	2.20E-03	AA455254	DUSP6	dual specificity phosphatase 6	Cytoplasm	phosphatase
-1.545	3.86E-04	H11003	EDN1	endothelin 1	Extracellular Space	other
-1.535	2.74E-02	AA459308	ELN	elastin	Extracellular Space	other
1.576	2.92E-03	R20625	EVL	Enah/Vasp-like	Cytoplasm	other
1.571	9.48E-03	AI023006	F2RL1	coagulation factor II (thrombin) receptor-like 1	Plasma Membrane	G-protein coupled receptor
-2.131	4.21E-02	T94626	FGG	fibrinogen gamma chain	Extracellular Space	other
-1.562	1.21E-02	AA135289	GPX2	glutathione peroxidase 2 (gastrointestinal)	Cytoplasm	enzyme
-2.063	1.80E-02	T73468	GSTA2	glutathione S-transferase alpha 2	Cytoplasm	enzyme
-1.728	1.19E-02	N30096	GSTA3	glutathione S-transferase alpha 3	Cytoplasm	enzyme
-1.750	3.47E-02	R84981	GSTM2	glutathione S-transferase mu 2 (muscle)	Cytoplasm	enzyme
-1.501	3.80E-02	AA456321	IGF1	insulin-like growth factor 1 (somatomedin C)	Extracellular Space	growth factor
-2.530	1.06E-02	AA598601	IGFBP3	insulin-like growth factor binding protein 3	Extracellular Space	other
-1.517	5.91E-03	AI381503	IL5RA	interleukin 5 receptor, alpha	Plasma Membrane	transmembrane receptor
-1.720	5.11E-03	AA406546	IL6ST	interleukin 6 signal transducer (gp130, oncostatin M receptor)	Plasma Membrane	transmembrane receptor
-1.525	4.59E-02	AA478279	IDO1	indoleamine 2,3-dioxygenase 1	Cytoplasm	enzyme
-1.624	1.12E-02	N62269	IRF8	interferon regulatory factor 8	Nucleus	transcription regulator
-1.603	1.65E-02	H44722	ITGA10	integrin, alpha 10	Plasma Membrane	other
-1.565	1.98E-03	AA909473	JUB	jub, ajuba homolog (Xenopus laevis)	Plasma Membrane	other
1.528	2.06E-02	AA995784	KPNA4	karyopherin alpha 4 (importin alpha 3)	Nucleus	transporter
-1.860	2.53E-02	AA489569	KRT7	keratin 7	Cytoplasm	other
-1.656	5.95E-03	R61289	L3MBTL	l(3)mbt-like (Drosophila)	Nucleus	other
-1.654	2.43E-02	W74254	LAT	linker for activation of T cells	Plasma Membrane	other
-1.930	3.59E-02	AA489611	LDHA	lactate dehydrogenase A	Cytoplasm	enzyme
-1.540	3.29E-02	AA291715	LIG1	ligase I, DNA, ATP-dependent	Nucleus	enzyme
-3.560	2.22E-02	AI278088	MASP1	mannan-binding lectin serine peptidase 1 (C4/C2 activating component of Ra-reactive factor)	Extracellular Space	peptidase
-1.546	1.37E-02	W16832	MBNL2	muscleblind-like 2 (Drosophila)	Unknown	other
-1.507	3.39E-02	AA490614	MED27	mediator complex subunit 27	Nucleus	transcription regulator
2.155	3.90E-02	AA129089	MST1R	macrophage stimulating 1 receptor (c-met-related tyrosine kinase)	Plasma Membrane	kinase
1.618	1.35E-02	AI349935	MYO10	myosin X	Cytoplasm	other
1.563	3.63E-02	AA489666	NCF1C	neutrophil cytosolic factor 1C pseudogene	Cytoplasm	enzyme
-1.576	4.50E-02	AI686498	NEDD9	neural precursor cell expressed, developmentally down-regulated 9	Nucleus	other
-1.593	1.80E-02	AA045574	NFE2L3	nuclear factor (erythroid-derived 2)-like 3	Nucleus	transcription regulator
-1.600	2.68E-03	H09567	PAG1	phosphoprotein associated with glycosphingolipid microdomains 1	Plasma Membrane	other
-2.002	3.35E-02	AA164439	PCM1	pericentriolar material 1	Cytoplasm	other
-1.667	2.34E-02	AA429661	POLD1	polymerase (DNA directed), delta 1, catalytic subunit 125kDa	Nucleus	enzyme
1.673	3.19E-02	H85015	POLE2	polymerase (DNA directed), epsilon 2 (p59 subunit)	Nucleus	enzyme
-1.515	1.75E-02	AA424807	PSMD6	proteasome (prosome, macropain) 26S subunit, non-ATPase, 6	Cytoplasm	enzyme
1.605	6.74E-03	AA280411	PTPRC	protein tyrosine phosphatase, receptor type, C	Plasma Membrane	phosphatase
-1.807	2.51E-02	T56948	PUM1	pumilio homolog 1 (Drosophila)	Cytoplasm	other
-1.544	2.46E-02	AA504128	RAE1	RAE1 RNA export 1 homolog (S. pombe)	Nucleus	other
-1.644	1.88E-02	AA629900	RPA1	replication protein A1, 70kDa	Nucleus	other
-1.577	2.13E-02	W72669	SATB1	SATB homeobox 1	Nucleus	transcription regulator
-1.798	4.36E-03	AA459197	SCNN1A	sodium channel, nonvoltage-gated 1 alpha	Plasma Membrane	ion channel
1.886	4.07E-02	AI042180	SEMA4D	sema domain, immunoglobulin domain (Ig), transmembrane domain (TM) and short cytoplasmic domain, (semaphorin) 4D	Plasma Membrane	other
-1.587	3.76E-02	AI280930	SGTB	small glutamine-rich tetratricopeptide repeat (TPR)-containing, beta	Unknown	other
-1.550	5.07E-03	W86728	SH3RF2	SH3 domain containing ring finger 2	Unknown	other
1.818	4.32E-02	AI363143	SIRPA	signal-regulatory protein alpha	Plasma Membrane	phosphatase
-1.716	2.64E-02	T68109	SMARCC2 (includes EG:6601)	SWI/SNF related, matrix associated, actin dependent regulator of chromatin, subfamily c, member 2	Nucleus	transcription regulator
-2.320	2.57E-02	H05577	SMNDC1	survival motor neuron domain containing 1	Nucleus	other
-1.784	6.59E-03	AA703147	SREBF2	sterol regulatory element binding transcription factor 2	Nucleus	transcription regulator
1.625	1.50E-02	AA455248	STK4	serine/threonine kinase 4	Cytoplasm	kinase
1.850	2.73E-02	AA450024	TFB1M	transcription factor B1, mitochondrial	Cytoplasm	transcription regulator
-1.900	1.55E-03	AA099153	TIMP3	TIMP metallopeptidase inhibitor 3	Extracellular Space	other
-1.712	2.27E-02	AA453410	TNFRSF10B	tumor necrosis factor receptor superfamily, member 10b	Plasma Membrane	transmembrane receptor
-1.801	4.50E-02	AA101875	VCAN	versican	Extracellular Space	other
2.020	1.79E-02	H72625	WTAP	Wilms tumor 1 associated protein	Nucleus	other
1.549	2.53E-02	T62072	YEATS4	YEATS domain containing 4	Nucleus	transcription regulator
1.643	1.36E-02	AA878739	ZNF516	zinc finger protein 516	Nucleus	other
